# Supplementary material for: What Population Reveals about Individual Cell Identity: Single-Cell Parameter Estimation of Models of Gene Expression in Yeast
Source: PLoS Comput Biol. 2016 Feb 9;12(2):e1004706. doi: 10.1371/journal.pcbi.1004706 (PMC4747589; doi:10.1371/journal.pcbi.1004706)
Supplement: S1 Data — (ZIP) [file pcbi.1004706.s011.zip]

Archive with 5 entries (4 files):
- Mixed_Effects_data/
- Mixed_Effects_data/Di.xls
- Mixed_Effects_data/Dv.xls
- Mixed_Effects_data/PlosCompData.mat
- Mixed_Effects_data/Readme.txt
