# Supplementary material for: What Population Reveals about Individual Cell Identity: Single-Cell Parameter Estimation of Models of Gene Expression in Yeast
Source: PLoS Comput Biol. 2016 Feb 9;12(2):e1004706. doi: 10.1371/journal.pcbi.1004706 (PMC4747589; doi:10.1371/journal.pcbi.1004706)
Supplement: S1 Data — (ZIP) [file pcbi.1004706.s011.zip › Mixed_Effects_data/Di.xls]

## Sheet: Data
CellID / Time (min)	0	6	12	18	24	30	36	42	48	54	60	66	72	78	84	90	96	102	108	114	120	126	132	138	144	150	156	162	168	174	180	186	192	198	204	210	216	222	228	234	240	246	252	258	264	270	276	282	288
1	21.5148	30.796	21.182	25.4213	41.0988	27.0794	29.0562	24.8636	12.1429	14.1768	46.653	78.5422	84.4918	123.433	170.024	232.48	384.772	435.263	531.388	659.089	855.89	1240.58	1146.71	1573.47	1755.33	1878.1	2305.53	2126.44	2076.74	2135.23	2203.29	2802.17	2633.92	2941.56	3132.11	3278.5	3805.92	3672.85	3899.25	3617.1	3963.08	3990.26	4493.53	4279.31	4266.24	4655.71	4706.21	4657.89	4973.52
2	5.86878	10.2532	3.81291	5.10621	18.1935	1.13051	13.8253	7.1199	-8.40674	-8.20194	25.7469	62.7681	74.4963	129.165	217.224	318.716	550.257	625.731	724.651	810.625	968.934	1305.7	1185.23	1586.8	1787.42	2029.49	2362.29	2349.82	2450.11	2561.62	2723.25	3208.25	3030.21	3380.35	3481.27	3771.48	4238.1	4129.07	4409.19	4112.33	4726.49	4851.74	5483.29	5446.01	5709.32	6190.69	6236.59	6206.22	6368.07
3	9.85364	20.0121	7.02442	13.3087	33.5461	9.89619	25.5254	17.8825	0.456209	11.0062	58.0839	121.343	130.569	200.311	278.007	344.767	560.287	568.201	603.259	627.39	691.959	915.004	777.95	1016.33	1116.99	1255.16	1487.02	1449.3	1492.63	1604.46	1733.53	2159.45	2017.31	2316.39	2379.28	2591.9	2997.02	2842.96	3149.79	2908.85	3246.93	3371.99	3782.11	3683.71	3812.93	4294.94	4526.52	4427.08	4673.14
4	5.92458	14.6304	7.93701	12.4239	26.7296	17.8231	28.0464	16.4037	10.5671	30.935	81.9572	148.301	171.635	249.964	370.583	509.74	814.179	893.969	979.805	1090.03	1254.38	1651.27	1472.79	1976	2151.05	2408	2738.6	2607.61	2621.07	2666.05	2801.02	3265.07	3005.69	3306.18	3382.37	3628.11	4072.39	3923.06	4201.06	3890.95	4533.15	4546.51	5138.65	5195.03	5399.58	5938.09	6097.29	5955.17	6219.31
5	27.7191	39.3023	27.8344	36.031	54.448	34.723	54.4852	44.0192	26.9282	15.3871	36.9172	47.8203	44.1948	70.7574	91.7101	114.835	196.807	216.408	236.763	285.432	361.506	495.156	460.682	639.748	774.609	918.524	1097.82	1147.01	1212.35	1330.25	1468.21	1894.59	1799.36	2083.27	2228.35	2389.35	2753.04	2743.8	3006.95	2857.63	3380.36	3448.23	3958.18	4167.27	4368.64	4962.93	5208.28	5229.01	5538.03
6	27.6094	39.6973	30.4742	35.6157	47.8894	30.3044	41.4766	34.9512	22.9319	17.9398	43.142	75.441	70.4279	111.374	156.346	213.273	368.748	410.005	456.55	516.163	601.451	801.265	707.221	934.459	1066.27	1246.03	1562.31	1497.81	1541.84	1594.89	1700.53	2148.13	2076.24	2386.63	2548.33	2839.96	3270.35	3328.57	3590.3	3405.48	3885.45	4023.09	4458.83	4424.14	4494.74	4780.94	4743.92	4763.38	5076.29
7	21.7315	29.8282	24.6289	29.6461	54.8231	35.2969	45.7298	36.403	17.0583	1.5534	15.8928	25.0704	15.7472	30.0354	46.8678	71.1675	128.194	145.715	163.417	228.925	300.736	436.136	414.084	598.016	735.762	879.432	1121.08	1114.08	1186.28	1242.06	1361.35	1736.57	1697.2	1921.94	2111.86	2391.7	2890.24	2893.1	3171.23	2999.01	3495.15	3559.88	3940.47	3860.82	3760.37	4000.17	3974.58	3814.29	4007.78
8	3.53109	16.4724	12.9854	17.7801	41.7454	18.406	29.2084	21.9146	9.9381	7.9255	44.5911	73.4574	82.6318	128.771	198.679	275.106	460.784	515.488	562.167	629.012	726.157	949.736	812.621	1073.12	1217.52	1367.95	1682.86	1639.62	1661.73	1806.9	1967.47	2471.9	2327.69	2665.23	2865.84	3165.33	3717.39	3529.01	3857.78	3619.26	4231.84	4536.38	4909.08	4655.39	4809.13	5139.08	5086.54	4956.13	5304.26
9	27.5049	34.1109	31.8196	36.3265	53.2019	32.9661	42.455	33.1982	23.5762	20.0394	56.1444	98.1769	111.411	156.256	215.718	297.825	492.432	524.703	569.116	641.004	739.268	1000.66	843.578	1117.87	1230.65	1399.74	1709.89	1588.5	1660.18	1666.59	1901.95	2266.91	2097.79	2312.86	2457.83	2689.82	3119.03	2936.2	3115.29	2842.99	3202.22	3288.37	3490.62	3156.39	3095.78	3312.23	3469.4	3431.46	3798.91
10	-0.0699816	12.9983	6.21205	10.1215	27.2461	10.4386	23.9417	16.814	-0.296923	3.4988	46.2336	85.1884	97.3134	167.443	286.482	438.599	749.435	861.939	992.796	1130.67	1334.61	1770.95	1562.77	2081.58	2258.9	2408.93	2794.98	2677.11	2823.63	2793.07	2925.93	3485.48	3359.19	3785.5	3990.37	4377.36	4948.7	4953.52	5333.31	4946.07	5604.95	5714.15	6299.05	6094.48	6052.15	6461.87	6410.07	6114.81	6468.73
11	15.7239	23.8228	13.9903	14.0813	29.7393	16.604	25.2558	19.3126	10.4708	23.2987	72.9378	132.59	159.933	237.391	355.998	490.146	820.461	895.347	998.499	1069.39	1191.81	1559.61	1400.68	1822.47	2067.29	2346.55	2705.95	2717.98	2761.42	2856.73	3060.16	3610.28	3394.89	3720.58	3854.73	4048.18	4529.14	4536.99	4993.59	4675.05	5496.8	5499.95	6283.46	6087.42	6106.79	6551.15	6641.37	6288.46	6385.53
12	14.4124	23.0811	11.81	22.5332	39.8858	29.051	37.0043	29.2734	15.4476	14.3998	47.8881	77.5501	78.1009	107.393	132.34	163.275	262.18	273.085	287.362	315.883	357.513	469.527	411.565	557.771	650.311	809.853	1028.71	1018.33	1094.92	1222.67	1404.89	1811.36	1713.85	1925.67	2046.06	2313.9	2733.91	2759.63	3132.72	3030.38	3589.37	3809.07	4230.89	4114.17	4188.65	4590.37	4504.16	4299.3	4714.46
13	15.1785	19.1148	11.1537	12.316	34.2599	16.9264	31.3425	23.4572	3.46236	-3.14341	10.3988	24.1385	19.4311	53.4018	112.819	190.775	352.706	436.891	508.938	593.776	717.183	990.952	920.809	1251.15	1432.69	1621.63	1874.69	1861.37	1942.96	2099.62	2404.99	2955.76	2927.37	3326.71	3497.61	3735.95	4345.64	4319.94	4703.16	4393.01	5110.35	5204.73	5808.15	5698.83	5759.73	6458.15	6537.16	6174.16	6225.81
14	11.0254	21.7998	12.2684	21.452	44.3265	22.5098	36.3673	28.2713	7.34591	-1.00131	18.9991	43.0636	38.7756	74.9707	140.566	227.129	436.944	463.542	533.652	612.907	708.882	1004.39	872.375	1217.32	1359.78	1586.19	1900.33	1839.29	1969.68	2058.59	2204.71	2657.38	2459.94	2811.81	2968.39	3203.95	3876.72	3760.76	4071.83	3576.48	4085.52	4485.49	4594.06	4587.05	4606.46	5285.95	5570.64	5721.48	6248.22
15	27.2323	35.9524	25.3369	33.6832	54.1857	38.2583	58.0857	42.4357	32.745	48.1408	101.93	171.912	183.844	243.436	287.04	322.141	480.41	440.346	448.111	465.302	513.233	686.469	569.094	759.626	853.264	1008.84	1247.47	1231.98	1275.32	1328.25	1400.39	1891.59	1813.72	2087.36	2254.9	2577.37	3070.12	3043.6	3372.95	3165.91	3632.49	3764.38	4132.25	3986.75	4080.17	4417.37	4508.6	4590.97	4798.05
16	15.09	25.2698	17.6417	21.4851	45.3426	30.968	44.3019	29.6644	19.3606	9.68688	24.6024	35.0125	28.3581	62.6841	126.217	223.648	455.602	530.022	609.707	667.168	733.554	979.662	790.469	1013.24	1031.76	1118.87	1386.05	1327.71	1387.84	1450.98	1554.98	1818.46	1711.89	1963.73	2110.35	2360.07	2815.06	2831.83	3144.24	2978.77	3520	3730.39	4061.1	3842.45	3839.5	4301.24	4494.25	4601.53	5021.96
17	20.3184	28.0974	20.2643	29.2304	47.1998	32.8938	44.8284	34.0958	21.6553	10.0911	22.505	34.0224	29.7835	57.4201	102.105	161.594	291.426	316.892	374.129	433.917	536.888	732.162	645.305	902.345	1061.43	1324.2	1683.68	1768.78	1920.85	2093.88	2340.58	2975.24	2883.84	3333.17	3570.35	3891.42	4399.32	4355.46	4708.24	4222.91	4761.31	4798.18	5157.49	4887.51	4916.1	5507.93	5744.64	5752.83	6132.19
18	-9.74964	4.7945	-7.30282	2.06469	19.464	3.24518	11.5222	2.45012	-8.49327	4.57251	73.3052	140.032	162.055	241.357	355.099	471.084	763.464	841.589	942.275	1028.27	1188.46	1512.98	1340.02	1762.6	1937.19	2144.57	2454.67	2381.17	2434.68	2436.95	2498.22	3068.51	2882.28	3227.78	3419.99	3816.1	4517.16	4436.36	4839.66	4574.57	5339.93	5357.35	5866.59	5882.55	5893.94	6517.2	6695.53	6421.57	6411.75
19	-17.4325	-12.4294	-20.4365	-17.9094	3.99046	-14.4626	1.88321	-7.17129	-21.694	-35.2233	-21.6714	-10.5461	-23.8901	-1.00608	32.2848	85.6231	211.271	240.681	282.173	378.747	504.165	782.807	715.515	1036.7	1213.4	1438.27	1817.58	1750.35	1912.91	1988.26	2093.4	2659.48	2290.76	2584.82	2585.99	2730.79	3139.67	3033.06	3321.56	3104.27	3645.34	3829.27	4223.76	4123.54	4216.75	4731.08	4952.56	4987.28	5384.02
20	-1.71112	6.49136	-0.540613	8.96063	32.2055	15.7768	21.8847	21.9141	4.5273	6.35686	40.326	73.6937	85.7443	127.104	180.551	235.448	359.806	435.079	472.937	562.347	696.008	969.233	927.255	1292.91	1519.77	1801.69	2059.68	2155.98	2243.7	2301.02	2463.36	2882.34	2799.22	3117.66	3352.66	3618.65	4029.2	4153.82	4542.57	4281.36	4866.48	4920.55	5511.94	5372.62	5518.02	6006.56	6190.55	6127.87	6594.29
21	2.27426	9.03484	7.74582	14.0234	25.3466	15.3918	22.1835	19.6089	4.88452	13.5052	52.3617	101.264	114.764	176.026	251.189	334.157	555.033	596.539	667.045	726.411	848.733	1080.43	973.476	1360.05	1532.61	1756.1	2064.72	1992.42	2048.54	2128.74	2117.81	2545.52	2368.04	2547.72	2591.56	2795.62	3247.96	3191.49	3489.21	3296.78	3816.41	3902.43	4287.18	4252.81	4301.28	4787.77	4889.21	4691.48	4930.86
22	23.4957	22.5052	19.8386	24.3968	36.6575	21.2068	27.1841	24.122	13.0943	19.3782	59.813	98.6795	101.509	141.683	189.385	253.831	417.183	473.566	516.354	590.545	694.565	941.102	839.803	1098.38	1264.18	1460.42	1730.36	1634.61	1683.14	1743.97	1865.54	2427.73	2290.61	2504.32	2590.78	2868.43	3464.16	3433.65	3739.96	3583.53	4124.7	4147.03	4591.27	4520.64	4493.45	4831.87	4770.39	4398.74	4474.31
23	-5.02433	3.05973	1.65742	5.52896	21.2238	6.69255	13.1108	16.2637	-5.65995	-3.95282	23.6494	56.7198	70.0846	116.515	194.197	283.392	469.21	545.417	606.917	706.317	846.724	1091.72	1027.93	1383.74	1551.49	1696.56	1904.06	1876.1	1937.07	1978.68	2007	2410.61	2203.54	2459.94	2571.74	2806.7	3138.6	3156.91	3591.38	3376.47	3916.27	4142.66	4648.23	4543.38	4666.37	5140.1	5282.55	5054.22	5222.87
24	-9.55283	1.52757	-4.29438	0.391961	26.4852	3.60819	19.2508	6.84518	-9.43959	-15.252	8.46871	31.3991	30.7524	72.6587	117.607	174.193	300.222	335.61	366.233	415.054	481.825	641.492	561.435	766.574	892.345	1081.46	1363.27	1337.11	1431.4	1568.69	1697.16	2217.82	2123.87	2445.55	2683.56	2971.23	3648.76	3513.13	3867.35	3702.37	4256.27	4377.61	4826.41	4692.29	4557.53	4704.65	4676.41	4631.2	4938.26
25	-14.9046	-9.62811	-10.0945	-2.35626	16.384	-2.58032	7.29215	0.0433266	-11.3487	5.8806	70.764	149.72	177.682	249.211	354.272	458.539	762.923	774.364	878.666	990.285	1211.05	1658.84	1481.74	1975.31	2215.07	2436.98	2784.79	2582.01	2591	2639.29	2655.5	3258.8	2891.94	3079.29	3131.85	3444.43	3954.47	3930.46	4308.49	4057.08	4717.55	4842.93	5305.48	5095.56	5252.29	5802.91	5839.63	5701.43	5874.61
26	-5.74809	7.13874	2.56938	12.3785	34.8643	11.4697	22.4251	11.0242	16.094	26.0671	89.2738	158.825	175.363	263.297	349.169	427.203	628.32	641.709	691.848	750.562	853.674	1078.42	961.795	1282.47	1462.93	1666.37	1991.38	1929.07	2044.39	2121	2332.99	2789.34	2717.04	3022.74	3122.31	3536.59	3964.98	3977.75	4236.88	3968.23	4647.95	4667.62	4953.3	4827.69	4781.76	5268.94	5115.9	4926.7	5058.02
27																							469.119	624.946	733.305	875.998	1043.21	1091.55	1165.87	1288.39	1414.6	1778.67	1734.04	1970.35	2097.57	2237.83	2673.98	2682.21	3059.79	2944.4	3490.1	3570.91	3939.14	3911.19	3965.21	4253.54	4385.37	4253.73	4413.22
28																							631.424	882.44	1008.3	1134.44	1336.83	1316.03	1369.07	1465.2	1570.8	1937.57	1843.62	2096.92	2286.64	2574.91	3107.54	3005.83	3298.53	3079.64	3549.9	3750.35	4126.75	3980.22	3948.67	4264.98	4380.24	4339.81	4768.99
29																								836.259	980.057	1185.96	1446.92	1466.01	1560.75	1682.87	1820.81	2141.17	2082.63	2399.03	2626.79	2783.94	3230.98	3336.76	3625.52	3311.75	3778.46	3953.02	4177.29	4119.56	4128.1	4608.97	4763.07	4687.57	4864.08
30																								784.351	899.141	1055.61	1281.04	1301.35	1353.03	1449.89	1563.41	1887.33	1831.56	2059.82	2160.93	2350.26	2845.94	2705.35	2960.42	2831.86	3407.81	3496.67	4008.03	4339.62	4409.64	4944.85	5144.25	5169.23	5459.1
31																										716.726	921.361	961.88	1080.46	1238.06	1470.77	1988.98	1981.98	2299.39	2499.16	2691.57	3363.48	3244.7	3541.44	3333.31	3747.49	3925.06	4296.59	4047.95	4100.48	4492.63	4629.74	4586.09	4855.04
32																													868.162	946.191	1083.26	1387.51	1379.5	1615.98	1813.14	2036.48	2446.97	2369.53	2607.54	2424.01	3031.02	3137.09	3514.11	3569.81	3675.51	4123.98	4351.7	4346.77	4671.82
33																													1590.24	1762.76	1979.94	2427.82	2432.77	2792.78	3019.8	3399.38	4008.72	3936.64	4304.79	4003.38	4560.69	4604.7	5088.9	4814.91	4838.27	5432.65	5433.45	5272.59	5709.87
34																															1750.46	2220.25	2129.73	2426.65	2634.52	2877.44	3422.89	3262.54	3577.8	3288.57	3668.49	3836.56	4147.14	3815.08	3725.63	3969.92	4077.02	4079.81	4301.52
35																																	1962.16	2268.31	2439.26	2718.85	3309.48	3229.38	3570.34	3415.87	4053.63	4131.97	4563.37	4438.65	4424.07	4762.89	4844.18	4760.86	4807.35
36																																			2543.03	2881.31	3471.23	3388.75	3754.63	3547.79	4054.3	4264.18	4733.01	4639.34	4794.68	5286.76	5330.09	5281.9	5522.23
37																																				3759.11	4279.83	4140.87	4525.37	4167.34	4591.08	4620.67	5222.8	4981.14	4962.7	5510.78	5543.36	5475.53	5897.28
38																																				2218.33	2569.24	2435.51	2562.61	2354.19	2647.56	2714.01	2986.26	2960.12	3047.25	3369.76	3513.14	3563.01	3996.93
39																																				4174.07	4772.07	4775.21	5208.2	4950.63	5654.04	5843.33	6543.6	6214.99	6207.4	6465.3	6465.83	6209.25	6658.02
40																																							3435.06	3298.13	4118.34	4294.47	4842.82	4736.98	4775.68	5474.11	5610.79	5547.09	5989.31
41																																								4640.5	5031.59	5102.05	5377.87	5214.57	5286.18	5808.56	6013.14	5845.85	6296.17
42																																								3492.28	3962.21	4176.36	4594.48	4501.66	4593.92	5389.96	5553.42	5561.85	5852.81
43																																									2972.66	3166.86	3539.45	3608.06	3767.69	4386.55	4653.66	4697.17	4976.66
44																																										3902.5	4183.55	3949.99	4035.05	4528.24	4761.05	4611.77	4821.24
45																																											5080.32	4696.57	4615.4	5040.77	5173.27	5292.36	5754.54
46																																													6209.51	6570.65	6693.16	6667.57	7108.88
47																																													3233.75	3400.67	3404.94	3210.67	3331.42
48																																														4072.65	4074.48	4031.64	4162.26
49																																														4313.35	4566.02	4620.88	4920.58
50																																															3919.59	3902.5	4046.02
51																																																	5492.93
52
53
54
55
56
57
58
59
60
61
62
63
64
65
66
67
68
69
70
71
72
73
74
75
76
77
78
79
80
81
82
83
84
85
86
87	40.0032	50.2267	34.8956	48.6137	41.6978	41.4789	55.801	31.0299	35.1468	25.5463	55.5292	65.8125	84.3715	87.0676	132.189	176.619	277.017	318.82	323.589	428.946	544.227	619.77	714.201	990.53	999.851	1271.43	1460.43	1434.69	1591.28	1515.65	1724.15	2195.02	2027.12	2198.25	2273.74	2407.47	2699.99	2708.98	2730.46	2838.35	2935.28	2993.4	3191.35	3197.54	3237.52	3468.92	3482.18	3248.19	2816.11
88	-7.94768	1.66303	-6.64505	2.15239	2.34862	4.80132	20.1507	6.5642	9.66863	8.03359	53.3288	90.2228	124.866	164.019	275.796	406.703	682.798	769.743	776.875	951.504	1149.47	1337.16	1423.37	1873.69	1927.58	2294.02	2621.99	2479.31	2717.16	2600.67	2837.36	3597.55	3224.71	3538.1	3620.95	3729.13	4312.77	3988.59	3908.1	4078.59	4260.37	4714.93	4728.55	4665.03	4753.56	5074.11	5145.78	4887.55	4404.19
89	15.2207	23.7022	9.90637	19.8898	14.1063	13.3644	31.3202	12.2836	9.93886	-6.54399	13.5516	12.1615	21.6545	25.5306	76.2391	139.719	277.109	332.329	345.874	468.684	598.484	734.582	774.917	1013.1	978.122	1199.83	1508.19	1358.16	1518	1453.55	1536.57	1768.75	1612.65	1749.75	1881.21	2014.01	2322.6	2250.49	2302.49	2409.76	2455.03	2625.77	2746.21	2677.72	2606.85	2723.64	2693.5	2543.84	2286.31
90	-46.0284	-34.3171	-45.742	-33.9999	-37.0819	-33.8866	-13.8225	-29.4155	-23.6633	-11.7209	61.2775	127.775	173.624	226.43	327.888	448.758	714.409	760.745	762.814	902.897	1019.09	1144.6	1118.69	1419.49	1445.18	1685.7	1995.5	1818.39	2034.37	1973.05	1963.85	2611.88	2156.06	2278.05	2352.71	2606.77	3088.58	2984.13	3148.5	3334.19	3612.22	4103.48	4229.17	4048.94	4107.15	4240.55	4167.25	3718.54	3186.1
91	23.4034	31.6637	16.3897	25.1272	27.7921	22.5953	41.2184	22.6147	29.6744	43.5817	118.573	196.182	234.618	258.354	334.408	404.095	600.068	641.57	622.446	719.902	797.555	838.684	847.915	1125.46	1192.99	1534.81	1837.36	1856.6	2059.07	1891.35	1956.41	2479.86	2140.92	2316.74	2468.66	2689.92	2989.74	2951.64	3057.29	3226.61	3455.19	3743.06	3840.66	3704.98	3828.08	3998.34	4163.36	4041.06	3573.86
92	-6.83735	2.88197	-7.46705	1.88492	0.568542	6.90811	19.2623	7.53628	10.1365	4.52614	54.1751	93.6701	130.871	170.401	269.423	370.968	622.157	668.63	690.39	883.138	1024.85	1182.66	1226.92	1638.36	1693.08	1973.7	2326.52	2242.15	2370.64	2214.19	2225.17	2909.07	2528.89	2744.08	2941.05	3196.6	3790.81	3594.78	3735.24	3919.29	4108.62	4445.9	4522.5	4270.1	4196.46	4404.92	4489.48	4213.76	3741.54
93	4.00044	17.4765	7.35884	17.3382	12.0161	16.1068	41.9961	17.839	25.6116	32.6177	102.765	167.086	199.238	229.253	352.138	489.935	822.591	916.938	915.738	1127.45	1299.68	1452.52	1479.34	1921.85	1910.02	2194.17	2500.06	2290.14	2514.37	2333.8	2346.62	2971.08	2499.19	2607.45	2702.5	2904.64	3425.41	3278.94	3447.31	3511.71	3688.74	3804.84	3854.3	3813.61	3735.53	3976.92	4060.52	3856.9	3377.42
94	11.0962	16.7768	8.97804	12.8791	12.2089	16.0723	29.5993	10.9906	10.2977	10.226	40.9329	70.2231	92.4802	105.188	153.502	206.812	350.873	362.316	380.594	474.256	567.855	671.617	710.111	965.649	983.403	1259.81	1435.5	1394.88	1536.6	1452.18	1574.3	1965.97	1716.51	1899.51	2056.53	2225.14	2693.11	2549.31	2582.23	2774.86	2949.37	3270.46	3404.88	3512.44	3669.58	4047.68	4186.49	4066.48	3643.74
95	9.35048	16.3475	8.26692	9.42671	12.472	13.4489	28.0343	14.0033	8.50993	-5.63597	10.0458	12.0069	18.9858	16.3479	62.1022	108.825	217.429	262.319	282.929	359.052	463.179	545.703	588.993	797.276	841.177	1061.14	1212.36	1192.11	1388.92	1330.59	1426.4	1871.53	1722.53	1885.84	1967.72	2153.78	2501.76	2484.36	2580.95	2812.36	3070.21	3357.35	3502.74	3553.2	3579.93	3896.46	4035.35	3806.37	3420.4
96	0.0905629	14.284	-1.25279	9.77502	10.8379	9.27741	25.4585	11.2371	8.86684	-6.68346	14.5584	21.9753	33.2233	27.6616	52.4672	63.9158	119.223	122.626	130.076	190.979	271.583	348.109	408.809	586.802	619.393	837.104	998.017	1025.86	1153.47	1135.13	1244.96	1572.19	1430.1	1584.08	1718.88	1858.34	2158.84	2036.42	2081.69	2237.88	2445.64	2817.32	2953.56	2857.7	2930.78	3196.9	3179.01	2982.11	2659.09
97																								821.243	835.184	1103.22	1342.68	1360.83	1509.55	1496.03	1641.96	2082.75	1892.08	2078.9	2170.2	2370.08	2765.84	2700.1	2718.56	2881.89	3029.38	3284.06	3529.34	3470.25	3567.33	3920.58	4087.57	3916.36	3495.18
98																									1199.91	1569.09	1800.89	1745.79	1945.38	1865.24	2111	2729.35	2403.69	2694.86	2817.37	3055.64	3544.84	3196.54	3175.59	3259.35	3354.53	3692.46	3795.8	3586.19	3501.49	3756.06	3968.25	3971.7	3695.51
99																																		3198.84	3389.14	3670.73	4164.24	3918.9	3879.05	4027.31	4055.04	4383.14	4397.35	4228.59	4174.43	4383.67	4362.9	4125.92	3714.19
100																																			2833.48	3258.66	3774.54	3661.46	3858.91	4145.72	4389.02	4808.86	4999.14	4779.35	4701.44	4824.99	4767.53	4558.3	4135.88
101																																							1902.01	1985.1	2215.76	2438.47	2590.78	2483.9	2548.95	2709.75	2750.73	2630.24	2434.73
102																																													4121.33	4423.9	4494.3	4411.7	3913.31
103																																																4119.19	3588.6
104																																																	3248.42
105
106
107
108
109
110
111
112
113
114
115
116
117
118
119
120
121
122
123
124
125
126
127
128
129
130
131	-4.47622	9.83692	-7.33402	6.01262	5.12603	-3.91191	23.7028	14.8438	13.3149	40.5836	80.2426	159.018	163.095	198.118	281.638	380.6	571.547	544.411	646.298	667.621	701.787	817.334	825.875	1091.6	1142.84	1391.65	1572.31	1623.96	1641.77	1729.01	1907.05	2321.7	2247.16	2477.41	2704.99	2856.6	3278.02	3200.89	3640.51	3614.39	3796.64	4234.09	4401.83	4426.72	4332.09	5037.58	5478.96	5682.6	4943.88
132	28.4255	34.5847	26.3849	37.3914	32.0476	20.4722	42.6095	31.1841	38.7553	65.2842	119.671	205.031	225.241	261.832	362.052	481.917	671.732	684.699	790.323	875.377	981.952	1142.06	1204.96	1608.87	1692.81	2101.62	2371.03	2429.52	2477.61	2514.71	2639.15	3154.72	2898.93	3197.46	3452.19	3817.18	4279.51	4122.01	4522.57	4524.41	4792.84	5297.89	5312.79	5309.32	5038.76	5788.93	5937.25	5801.41	4917.78
133	-1.28932	10.5796	-1.50659	13.8649	11.6955	5.44726	25.2037	20.6337	19.5272	52.0111	110.722	179.39	204.169	254.272	388.609	537.081	759.866	793.665	952.147	1041.08	1148.24	1314.61	1372.86	1737.12	1791.24	2212.48	2411.27	2402.02	2438.2	2582.4	2825.96	3371.02	3136.47	3519.33	3790.8	4061.79	4660.65	4389.08	4690.31	4698.96	4931.09	5508.06	5622.6	5564.64	5390.24	6239.41	6290.81	6484.05	5577.67
134	39.2195	47.1324	26.1098	32.9341	26.9651	15.0867	39.3972	23.428	28.2802	57.9386	115.796	209.971	228.001	276.681	382.903	493.436	687.065	680.384	766.727	790.756	817.62	935.87	936.633	1165.05	1137.83	1314.43	1405.05	1418.53	1420.79	1469.94	1619.89	2043.59	1923.51	2222.55	2544.22	2831.65	3282.37	3253.57	3546.21	3553.98	3692.82	4030.24	4238.58	4316.06	4151.41	4828.41	5204.23	5582.22	4942.71
135	-21.8788	-10.9394	-24.2843	-17.2731	-13.7923	-22.8668	3.79738	-3.54891	-10.671	4.15496	39.7567	103.34	108.666	133.736	196.595	270.092	391.594	402.661	486.623	585.271	678.163	821.714	909.865	1224.9	1303.44	1600.38	1752.91	1888.95	1945.33	2058.85	2393.8	2823.24	2851.96	3189.4	3552.74	3988.47	4566.84	4616.92	5078.25	5237.65	5655.59	6137.02	6315.89	6128.04	5522.33	6231.11	6162.28	6306.67	5377.7
136	17.1555	24.592	12.8563	23.6624	26.2441	13.77	37.1713	28.4097	21.2642	20.4396	27.2329	55.7166	44.1524	54.8904	98.021	176.073	273.536	296.586	364.952	409.821	444.013	526.258	522.033	684.512	753.816	989.949	1202.97	1279.19	1371.21	1513.04	1781.22	2239.06	2154.66	2452.58	2770.37	3046.04	3520.52	3410.16	3635.9	3543.08	3652.51	4258.58	4260.42	4302.87	4068.16	4769.98	4934.64	5143.33	4598.78
137	28.3518	38.3408	18.2557	25.5163	20.5634	9.66756	36.8138	21.5271	18.3942	12.508	25.641	37.4903	26.0347	29.4369	79.2328	162.923	266.002	311.751	395.373	477.007	532.602	623.411	694.4	954.417	1005.46	1292.2	1430.62	1537.88	1619.9	1713.89	1913.67	2302.62	2300.6	2623.84	3067.12	3553	3882.19	4042.34	4423.13	4539.98	4785.13	5180.98	5383	5314.71	5036.72	5595.48	5900.07	6014.45	5174.77
138	-26.4274	-17.7859	-31.3531	-20.5452	-25.4284	-30.3251	-12.9827	-18.5091	-8.71287	33.3468	110.174	206.92	247.677	303.987	416.97	538.839	754.822	745.303	893.149	943.763	1007.07	1100.84	1138.71	1460.07	1471.71	1705.69	1834.93	1909.39	1889.06	1969.43	2163.21	2490.5	2554.99	2809.28	3138.44	3402.41	3725.95	3636.89	3943.15	3876.29	3995.95	4367.23	4534.02	4412.68	4160.26	4839.45	5048.17	5582.26	4691.57
139	30.3131	38.4011	22.7034	32.3139	33.2018	21.7356	44.3922	31.3526	53.7906	107.851	206.592	368.356	401.722	480.089	650.726	812.355	1175.1	1101.82	1243.93	1308.7	1424.47	1644.1	1684.73	2159.12	2225.78	2606.04	2818.53	2788.87	2742.27	2716.73	2839.59	3280.17	2895.91	3082.12	3226.58	3378.98	3826.88	3783.84	4038.9	4079.12	4409.94	5003.78	5063.93	5048.72	4940.76	5808.4	6119.42	6115.78	5057.38
140	-18.0892	-6.5551	-23.8749	-10.2377	-14.8691	-24.8906	-0.64382	-12.1467	-18.3182	-9.92049	16.4456	62.1421	59.6342	75.8704	145.322	250.088	375.792	404.496	501.155	573.877	664.106	813.551	880.478	1170.55	1235.39	1506.58	1585.79	1612.93	1625.56	1626.3	1710.74	2048.48	1916.18	2047.23	2252.52	2458.41	2780.47	2821.7	3196.3	3223.55	3427.31	3807.17	3959.47	4086.37	3905.88	4526.66	4663.61	4664.35	3957.33
141	-11.0799	3.50343	-3.50812	5.59578	4.66028	-1.11053	19.2482	8.04179	0.217478	4.28384	13.8464	36.4252	33.0908	31.5585	73.5585	122.18	171.426	209.682	297.829	441.773	614.131	828.249	967.915	1327.3	1427.18	1692.85	1842.74	1916.36	1923.8	2039.79	2246.42	2739.43	2674.24	3036.79	3419.73	3824.07	4382.54	4230.15	4491.78	4474.42	4604.69	5142.76	5045.5	4997.39	4752.33	5412.58	5493.86	5593.13	5010.61
142	10.7279	19.6841	16.2058	24.4508	20.2621	14.494	33.9568	28.326	20.7408	13.6379	18.7304	32.126	21.6272	25.2085	62.9324	106.682	178.516	197.489	233.078	283.098	321.624	399.082	414.065	562.405	601.83	748.054	850.309	881.26	898.133	998.232	1131.2	1468.02	1416.35	1633.37	1867.76	2195.63	2576.64	2658.54	2958.06	3018.07	3203.19	3685.64	3675.27	3698.97	3481.69	3929.32	4021.74	4043.02	3500.74
143	5.40929	21.61	1.45445	10.8213	12.4873	0.110593	27.3022	12.0816	8.91367	16.2163	31.8736	66.8014	57.166	65.805	95.7272	132.525	174.058	186.507	212.753	259.323	304.946	382.455	430.159	599.601	682.059	903.38	1062.14	1151.97	1229.11	1320.64	1481.43	1876.13	1836.1	2063.62	2335.82	2561.72	3010.51	3030.46	3346.47	3381.14	3594.44	4013.97	4082.96	4083.02	3932.09	4657.18	4823.69	4839	4055.66
144	-10.0117	-1.28323	-5.37351	7.96846	9.11913	-5.05254	22.1118	9.30123	10.0631	30.2011	76.5661	139.308	147.835	182.085	292.613	425.16	651.94	660.303	798.291	910.804	1049.22	1235.09	1278.04	1681.37	1759.72	2134.37	2422.5	2417.05	2382.47	2369.47	2563.58	3070.32	2858.86	3112.69	3487.58	3833.66	4366.18	4198.09	4552.33	4546.11	4695.96	5042.76	5113.11	5039.58	4685.27	5309.22	5467.63	5658.48	5125.73
145	-27.9265	-14.458	-27.6624	-18.1824	-18.0611	-24.5987	-7.54253	-12.6573	-11.4854	6.83117	48.649	113.148	121.383	150.24	243.049	361.531	546.631	576.834	702.968	796.087	899.688	1114.17	1128.46	1466.64	1508.23	1750.82	1903.63	1851.07	1837.96	1860.86	1960.44	2353.02	2144.39	2337.41	2557.81	2807.28	3109.75	3192.37	3546.59	3550.89	3774.01	4150.87	4276.67	4390.43	4272.83	5023.6	5163.44	5296.22	4504.58
146	-34.2188	-23.6153	-36.5846	-21.7436	-23.6645	-30.0454	-7.97479	-13.3172	-10.1706	16.9592	75.9139	158.202	182.751	232.908	335.41	448.24	648.223	631.511	744.435	811.428	891.642	1064.74	1126.25	1462.86	1466.28	1676.86	1889.09	1993.67	1947.35	2066.9	2297.57	2701.78	2744.9	3062.63	3473.84	3838.53	4347.41	4281.35	4650.34	4651.53	4868.18	5457.15	5512.71	5416.95	5178.6	5773.81	5984.09	6252.68	5488.01
147	26.1307	36.6344	24.5652	32.7253	33.0885	23.37	40.8415	30.4029	26.0835	28.199	42.4727	62.1681	60.1326	65.2168	105.366	169.661	246.965	265.556	317.137	346.731	371.709	426.425	454.829	584.899	622.867	773.721	882.862	963.472	999.09	1130.36	1367.22	1718.07	1723.07	2015.25	2278.58	2566.87	2962.37	2902.75	3169.74	3316.88	3381.89	3830.33	3909.2	3805.23	3683.65	4370.84	4570.59	4816.99	4241.53
148	46.1008	55.4497	36.3091	44.7211	41.6345	27.2498	45.4286	33.1376	31.5023	26.5245	29.9141	47.7971	34.6905	33.6381	64.4237	109.68	169.728	191.528	248.169	299.626	351.859	436.138	476.431	637.657	632.34	727.804	839.633	832.465	851.626	884.671	981.987	1168.26	1109.68	1233.72	1373.25	1476.51	1616.38	1593.45	1700.4	1674.97	1799.04	2043.94	2094.9	2231.31	2154.6	2536.51	2723.99	2859.28	2544.7
149	6.97642	19.6949	5.86875	12.8955	11.0122	-0.71556	24.4293	17.0454	14.8357	40.1743	90.0164	170.738	191.309	226.536	319.556	437.509	623.628	627.831	738.733	803.438	854.595	939.433	947.809	1237.64	1271.59	1573.08	1741.96	1791.23	1792.17	1822.87	2024.39	2376.78	2342.29	2665.43	3023.28	3359.8	3689.63	3792.46	4176.33	4141.45	4392.23	4692.73	4911.03	4834.08	4506.99	5206.3	5229.54	5520.64	4781.47
150	17.6503	34.1686	21.8942	30.0121	32.7983	27.5059	47.3762	35.1214	43.195	62.7465	107.011	179.156	194.599	218.816	322.659	430.09	625.565	629.341	742.01	833.55	951.771	1137.29	1197.65	1575.2	1646.72	1971.38	2199.65	2116.06	2097.79	2095.93	2170.2	2517.1	2275.56	2409.86	2625.4	2721.56	3198.38	2892.61	3149.23	3125.23	3394.15	3856.63	3914.52	3910.98	3786.3	4455.92	4550.17	4652.04	3900.2
151	-2.18593	8.67498	-8.80071	5.30979	-1.26252	-11.5877	8.71819	2.8249	-8.52562	-4.46557	7.21614	23.5762	15.8732	37.8135	120.801	251.324	461.185	522.577	686.956	811.617	929.974	1147.82	1255.36	1675.91	1655.08	1925.84	2020.69	2119.51	2146.69	2191.76	2461.7	2881.25	2776.33	3105.54	3596.25	4021.04	4453.61	4296.4	4742.92	4553.23	4603.77	4986.16	5270.63	5088.82	4692.11	5455.72	5668.5	5744.8	4999.47
152	-12.0706	5.6315	1.69374	16.4488	17.085	14.7581	36.8809	26.007	20.9888	18.3646	27.8174	52.4849	40.1883	47.881	105.477	203.031	310.078	357.905	452.32	547.208	653.296	774.027	876.424	1227.05	1366.34	1746.62	1930.8	2143.49	2191.07	2299.4	2546.06	3031.25	2987.75	3328.95	3749.93	4048.42	4409.5	4481.78	4756.56	4805.9	5129.58	5562.62	5704.03	5891.27	5588.16	6507.48	6569.93	6746.36	5653.18
153	9.48635	27.4223	14.8739	24.4135	22.1393	11.8215	34.637	21.4816	18.9304	22.4964	45.1993	73.9349	69.0855	83.465	155.664	254.135	394.811	446.617	550.939	633.793	743.788	831.791	921.922	1219.28	1271.55	1513.07	1625.75	1634.08	1740.11	1807.05	1970.16	2335.02	2220.41	2462.74	2699.95	2811.75	3228.61	3070.65	3256.19	3345.64	3615.66	3924.17	4238.15	4583.17	4348.71	5134.37	5212.36	5285.55	4506.34
154	-11.9727	-1.14253	2.83109	6.7113	16.6859	9.93602	27.864	17.0077	12.6207	9.97014	29.4554	58.7389	59.7114	77.9526	158.599	268.105	426.061	445.695	555.891	655.07	725.004	881.033	903.527	1216.17	1234.66	1463.81	1583.19	1563.52	1585.58	1664.74	1856.44	2304.65	2180.57	2486.62	2847.19	3235.49	3690.07	3582.8	3895.75	3941.41	4112.21	4810.65	4720.72	4623.66	4232.55	4926.07	5082.53	5185.39	4388.35
155																						1089.69	1135.54	1512.73	1599.73	1968.51	2230.96	2230.39	2244.49	2219.24	2325.65	2877.79	2682.47	3018.49	3363.08	3798.96	4343.37	4114.61	4420.01	4373.63	4591.52	5031.2	5076.02	5097.02	4973.99	5749.76	5723.5	5691.29	4916.22
156																							1086.71	1458.09	1551.63	1983.09	2234.73	2327.93	2405.5	2485.73	2683.81	3133.19	2997.94	3391.06	3699.54	3971.14	4418.81	4345.78	4605.6	4598.95	4883.49	5385.41	5629.24	5750.82	5457.27	6370.4	6207	6455.6	5348.49
157																								940.041	1039.3	1299.87	1404.83	1600.74	1660.24	1760.59	2084.34	2495.11	2438.04	2727.32	3108.2	3404.8	3756.46	3790.66	4080.44	4108.59	4331.8	4572.53	4694.42	4574.36	4320.27	5093.44	5269.2	5517.51	5148.86
158																																	2451.81	2804.72	3033.09	3370.12	3727.12	3725.27	4037.69	4107.04	4237.54	4703.13	4955.58	4802.37	4347.17	4920.12	4978.34	5118.35	4454.44
159																																		3397.38	3725.51	4142.09	4796.17	4582.24	5094.12	5079.69	5361.41	5932.09	5970.88	5844.48	5565.72	6339.1	6203.12	6042.24	5311.96
160																																		2385.66	2674.8	2952.7	3384.24	3305.06	3603.44	3707.24	4032.41	4595.8	4669.53	4616.55	4214.73	4815.3	4848.5	4807.33	4119.96
161																																						3009.65	3295.15	3366.55	3618.54	4143.48	4108.38	4209.16	4064.7	4655.77	4791.35	4735.73	3959.26
162																																							2778.49	2863.42	3062.38	3444.69	3573.16	3726.57	3734.47	4425.18	4841.39	5298.2	4763.1
163																																							3233.87	3362.84	3586.83	4069.43	4249.81	4417.52	4423.88	5310.66	5710.34	5981.72	5201.23
164																																								3544.71	3895.72	4270.17	4464.68	4605.45	4593.1	5481.09	5368.8	5614.23	4976.53
165																																								3822.9	4021.29	4416.4	4526.4	4577.71	4449.64	5246.72	5523.49	5641.75	4785
166																																									4212.13	4700.15	4780.2	4622.4	4287.76	4842.37	4833.45	4940.98	4359.73
167																																									2516.07	2870.36	2892.04	3019.86	2976.23	3483.37	3673.13	3785.37	3254.24
168																																										4560.82	4774.43	4961.51	4823.91	5683.99	5838.93	6087.63	5048.82
169																																											4529.99	4487.85	4356.34	5124.87	5397.23	5689.22	5073.58
170																																											4174.24	4219.26	4074.66	4686.5	4838.86	4762.3	4123.5
171																																												3369.62	3117.46	3416.16	3356.98	3368.28	2875.7
172																																												4875.64	4601.68	5199.1	4837.39	4853.74	4178.78
173																																													3594	4213.29	4392.35	4421.41	3802
174																																														4040.67	4294.85	4401.37	3844.37
175																																																3786.51	3444.11
176																																																6630.94	6001.15
177																																																	4614.8
178																																																	4241.77
179
180
181
182
183
184
185
186
187
188
189
190
191
192
193
194
195
196
197
198
199
200
201
202
203
204
205
206
207
208
209
210
211
212
213	-30.9349	-17.3358	-18.7072	-16.4535	-2.42894	-7.41409	-2.0171	-9.99561	-12.975	47.0357	102.373	201.53	237.767	330.771	424.039	524.178	767.743	724.989	776.868	854.209	862.442	998.694	1047.98	1169.73	1209.88	1433.46	1622.94	1390.21	1706.94	2076.29	2070.26	2538.91	2162.88	2409.57	2640.74	2954.88	3511.96	3264.53	3578.54	3345.36	3443.54	4099.31	3917.12	3936.72	4083.77	4442.53	4671.04	4594.41	4207.26
214	72.707	88.2228	86.2782	92.172	100.375	84.9175	100.349	84.1668	66.3805	81.9108	80.1654	86.4537	79.691	117.557	182.541	288.829	488.525	557.298	695.704	871.352	1009.28	1195.69	1388.81	1751.46	1868.65	2159.39	2483.52	2221.24	2707.91	3200.53	3247.55	3872.63	3362.51	3747.72	3951.37	4320.27	4965.19	4770.71	4970.55	4566.92	4734.33	5464.12	5278.93	5196.04	5166.29	5251.8	5392.76	5395.67	4785.53
215	3.0558	20.1495	14.7626	21.5439	27.0197	12.5344	22.1378	7.47106	12.4115	65.378	126.761	220.462	249.218	352.068	475.888	620.74	950.473	945.509	1072.47	1244.95	1313.02	1541.85	1725.96	2115.29	2168.81	2465.57	2573.73	2211.02	2583.31	3072.79	2970.2	3513.7	3007.2	3238.9	3377.42	3595.91	4119.7	3824.2	3994.4	3821.05	4158.17	4658.64	4652.64	4858.62	5097.91	5459.64	5701.01	5622.57	4904.5
216	-37.5132	-28.3247	-37.6388	-32.7561	-21.4641	-25.5564	-17.7991	-31.9	-33.4585	-1.11003	16.7166	57.9792	60.6436	105.363	149.019	187.747	310.766	297.987	337.627	395.706	408.724	515.594	572.047	692.421	745.412	881.438	993.92	840.22	1034.36	1246.06	1224.33	1462.38	1287.7	1428.56	1539.5	1705.39	2029.55	1949.37	2064.11	1926.62	2175.22	2580.59	2625.02	2700.33	2862.41	3032.6	3074.3	2966.78	2527.19
217	-38.4399	-21.589	-25.0667	-25.9803	-5.17258	-19.6099	-12.5331	-19.8038	-24.968	28.3341	62.3785	133.405	156.179	242.398	351.68	474.79	734.664	738.693	819.92	960.691	1039.59	1138.82	1276.09	1513.7	1592.54	1834.33	2021.01	1724.88	1941.42	2227.83	2259.66	2820.32	2501.22	2819.85	3005.45	3387.89	3957.55	3802.55	4094.51	3839.72	4196.37	4661.52	4404.1	4470.65	4670.57	4885.3	4945.95	4722.03	4045.34
218	-8.08904	5.33048	2.47955	2.00548	18.296	10.2071	22.0743	7.79804	-0.29952	31.852	43.9139	87.7216	89.4066	135.787	158.468	208.245	314.954	308.356	368.429	512.029	640.623	867.368	1039.66	1333.9	1450.5	1639.6	1908.11	1615.86	1875.81	2274.7	2335.15	2921.03	2533.95	2810.61	3039.8	3390.53	3876.41	3652.07	3930.83	3693.41	3942.81	4538.85	4204.12	4196.24	4215.37	4545.91	4781.84	4871.9	4461.41
219	-20.9485	-9.05358	-1.83765	8.25644	18.8735	3.75671	17.8732	4.38363	1.48345	42.9948	89.1477	146.986	167.894	233.222	304.488	402.926	618.969	608.268	711.866	860.435	972.941	1171.5	1320.76	1635.42	1762.07	2072.46	2290.18	1949.39	2350.07	2823.02	2813.03	3429.9	2971.97	3271.04	3464.32	3812.4	4355.76	4020.13	4327.38	4008.67	4385.42	5097.98	4845.62	4799.49	4872.06	5098.47	5375.98	5328.67	4934.47
220	60.4416	74.2333	73.3188	84.1156	88.3723	73.633	84.5436	67.5228	58.4759	91.8334	106.981	141.872	151.447	213.584	288.466	401.953	619.388	654.994	779.606	939.672	1066.07	1232.57	1445.94	1767.91	1938.76	2331.5	2558.83	2269.44	2719.97	3187.81	3163.95	3774.05	3186.7	3323.37	3465.34	3783.52	4405.85	4064.63	4240.16	3961.75	4315.52	4961.35	4734.7	4828.31	5031	5544.87	5756.41	5784.71	5250.79
221	-21.8981	-13.2452	-19.3877	-10.6472	8.19519	4.66881	8.04944	6.09272	-14.1495	6.36845	16.5217	50.4211	47.3349	94.9388	139.782	222.48	369.084	406.321	461.054	572.464	654.885	729.655	878.471	1048.6	1145.06	1346.66	1479.15	1342.46	1623.25	1932.87	1899.64	2243.97	1999.69	2237.98	2475.33	2832.18	3262.63	3595.56	3801.62	3605.76	3896.49	4403.07	4438.35	4503.92	4741.29	5150.38	5313.8	5435.46	4842.09
222	-16.836	-3.34482	1.92125	-0.23257	17.9913	13.6485	22.7761	4.80653	-9.15861	22.1495	26.0352	56.8194	52.721	97.6168	165.725	253.798	463.159	490.536	591.194	758.079	865.511	1055.35	1276.02	1593.92	1777.84	2079.33	2330.71	2085.09	2449.65	2925.16	2971.65	3544.31	3030.09	3275.18	3505.85	3875.89	4446.39	4116.37	4483.69	4021.56	4074.07	4754.34	4544.53	4688.3	4720.39	5181.09	5286.28	5276.17	4756.47
223	-47.4468	-41.841	-46.0751	-46.3433	-30.0362	-34.1472	-33.7458	-40.4129	-49.6501	-21.3395	-7.42852	44.5722	43.6578	86.4287	111.644	145.295	218.566	200.596	222.285	281.336	296.189	351.164	417.098	531.159	590.768	697.966	833.047	712.081	889.302	1023.45	1005.99	1304.21	1187.35	1351.78	1528.55	1792.09	2209.64	2155.26	2425.46	2382.65	2600.18	3105.97	3064.44	3176.11	3393.87	3516.59	3452.77	3332.62	3044.01
224	-0.410606	5.37819	5.16177	6.06519	17.906	16.4229	26.5769	11.3299	-1.92056	31.5224	44.3465	91.4981	89.9365	168.217	249.789	377.706	645.625	672.693	785.693	947.429	1013.75	1281.11	1328.61	1583.9	1631.93	1931.64	2231.89	1944.49	2393.09	2895.57	2879.97	3474.26	2962.38	3287.51	3486.06	3853.46	4565.23	4227.17	4545.54	4148.05	4274.66	5060.46	4558.22	4402.27	4391.89	4609.67	4910.54	5010.53	4594.82
225																																				1881.19	2294.11	2255.58	2445.3	2314.85	2552	3033.1	2876.87	2831.64	2827.3	3066.85	3156.61	3240.25	2908.37
226																																					3798.81	3733.09	4035.75	3793.38	4107.75	4531.63	4474.27	4502.73	4693.68	5000.41	5261.92	5182.38	4652.13
227																																							3006.43	2806.57	2953.18	3480.67	3234.79	3402.18	3476.43	3606.88	3756.05	3646.51	3420.81
228																																							4549.73	4315.87	4765.41	5478.18	5362.87	5307.03	5609.23	6104.76	6331.77	6390.93	5822.41
229																																								4316.96	4782.57	5531.81	5228.8	5173.59	5378.56	5634.3	5815.37	5445.28	4705.89
230																																									1961.5	2330	2352.95	2500.13	2663.18	2997.38	3138.91	3111.14	2744.5
231																																									3929.21	4444.08	4389.5	4449.47	4790.93	5120.03	5345.64	5107.2	4428.68
232																																													4274.66	4690.79	4959.17	5029.21	4615.57
233
234
235
236
237
238
239
240
241
242
243
244
245
246
247
248
249
250
251
252
253
254
255
256
257
258
259
260	-31.6346	-33.6528	-37.583	-32.7316	-16.4931	-19.8063	-16.219	-28.2409	-33.5299	-30.4455	-15.1587	0.579923	8.72504	23.8369	65.1518	117.426	229.085	229.612	288.552	382.066	418.367	510.156	607.178	762.269	856.423	994.633	1160.89	985.061	1264.13	1541.57	1627.58	2067.39	1931.74	2216.86	2622.57	2773.26	3151.32	3138.26	3242.07	3112.51	3210.88	3802.33	3709.86	3859.76	3947.64	4338.17	4529.6	4412.39	4125.88
261	-9.63093	-5.29513	-12.7061	-1.59302	3.92844	3.18242	8.62466	-0.796383	7.41514	36.5355	86.528	147.835	179.553	238.568	300.731	381.704	601.861	558.483	652.342	801.681	872.951	1038.41	1160.58	1381.78	1425.14	1519.87	1671.34	1353.27	1587.69	1707.33	1684.92	2035.04	1828.28	2010.69	2320.05	2492.87	2805.42	2838.55	2962	2906.62	3060.2	3637.37	3364.36	3458.42	3484.46	3759.33	3680.37	3381.92	3105.77
262	-9.73064	-8.5365	-14.9913	-8.69858	2.69378	0.370103	6.16277	-8.16613	8.1718	49.2277	120.042	192.718	237.736	306.044	377.953	481.319	715.91	688.356	788.453	927.983	969.197	1082.11	1231.83	1496.98	1610.27	1780.02	1995.29	1628.47	1986.17	2156.42	2110.59	2625.77	2338.42	2622.41	2990.53	3238.09	3604.81	3674.65	3846.21	3806.69	4015.77	4801.56	4437.83	4712.69	4731.79	5315.47	5132.8	4898.24	4497.55
263	-3.4619	-7.16172	-12.2862	0.315746	6.9839	5.84217	12.8114	-0.429951	-3.66483	-3.25196	9.25804	23.824	34.383	60.6329	118.141	203.368	375.8	379.498	473.744	595.863	651.745	789.271	924.35	1148.42	1287.58	1491.53	1743.34	1482.25	1806.69	2006.5	1958.36	2369.05	1988.55	2159.23	2378.27	2561.19	2776.4	2830.53	2945.14	2880.94	3104.27	3676.76	3480.98	3696.88	3718.06	3998.97	4091.47	3765.43	3319.39
264	-9.19225	-11.9308	-11.6387	0.148901	7.84675	3.56338	12.4318	-0.101145	-8.32243	2.29804	10.8741	21.2748	29.2379	41.3985	76.972	119.605	215.639	217.385	295.81	412.692	505.044	678.937	824.896	1036.95	1163.41	1328.99	1586.35	1332.38	1598.94	1827.21	1880.08	2283.82	2061.75	2320.31	2675.3	2797.9	3081.69	3097.78	3254.49	3137.06	3259.68	3889.16	3519.51	3827.61	3836.55	4304.67	4486.55	4403.16	4065.98
265	-19.1456	-25.1461	-33.5456	-27.5581	-18.6415	-18.8525	-14.118	-27.9154	-34.9956	-33.7657	-28.4475	-23.0329	-22.0416	-2.25404	63.3342	151.154	339.021	348.787	454.373	593.143	626.197	774.169	888.351	1066.53	1185.82	1386.39	1669.63	1389.77	1747.41	2021.29	1986.39	2568	2314.61	2652.41	3037.1	3349.39	3708.96	3769.55	3839.56	3719.77	3790.23	4381.81	4027.22	4255.59	4341.63	4643.95	4634.56	4424.49	4194.27
266	2.13062	-2.41426	-11.8602	1.57405	7.22676	5.00183	12.165	-6.46831	-15.3234	-8.24605	-1.6554	8.37204	10.8102	22.5371	58.8008	99.5912	226.039	212.081	296.982	424.45	485.634	634.826	767.357	980.23	1142.01	1328.14	1600.81	1348.16	1735.51	2004.24	2034.89	2590.49	2259.84	2465.78	2745.28	2897.08	3336.78	3342.89	3459.81	3451.62	3735.38	4591.39	4391.72	4587.52	4656.47	5132.1	5098.11	4744.5	4150.25
267	-14.8412	-13.8065	-20.2661	-8.05527	0.92519	-0.356764	9.29272	-8.33258	-13.9475	-2.43207	9.8914	24.2727	30.6668	39.2133	56.7888	77.7833	123.533	118.22	174.042	267.347	324.607	431.596	542.658	731.523	905.507	1134.84	1442.71	1303.54	1759.19	2119.67	2242.69	2803.3	2547.98	2871.69	3335.03	3496.95	3885.87	3835.61	3878.96	3665.64	3796.59	4573.88	4103.07	4291.38	4246.92	4640.65	4735.19	4616.67	4262.04
268	-41.4756	-41.5092	-49.6501	-42.1412	-33.0586	-34.2992	-32.1525	-43.1431	-44.0056	-27.8269	-8.80416	21.1815	37.4403	68.7343	135.841	209.374	394.274	388.631	464.527	579.825	608.977	713.196	789.01	930.191	992.466	1089.89	1263.33	1023.52	1268.69	1386.83	1369.3	1672.77	1520.61	1720.69	1949.76	2112.86	2373.91	2337.7	2461.62	2457.41	2717.85	3363.52	3231.77	3421.62	3415.3	3771.54	3810.98	3586.95	3371.12
269	-0.398927	-1.51778	-6.21965	0.235884	4.96351	1.29868	7.46953	-3.96217	16.788	47.5979	107.938	163.606	202.349	286.886	399.216	542.561	866.347	866.374	1000.41	1187.49	1211.74	1366.69	1425.57	1707.81	1826.78	2015.3	2314.25	1914.8	2289.3	2392	2359.31	2814.42	2503.27	2768.26	3154.96	3264.58	3606.74	3504.61	3555.92	3390.36	3438.98	4168	3698.06	3730.83	3602.34	3808.55	3828.61	3606.17	3277.15
270	-6.42765	-4.8225	-11.0212	-2.96749	1.26503	4.05568	9.33262	-4.14411	-6.6175	2.99364	10.2638	21.4833	34.3839	67.0388	143.208	238.75	442.911	457.901	586.121	744.813	815.845	1026.27	1185.34	1415.17	1614.74	1909.85	2281.38	1967	2481.67	2914.09	2977.41	3528.43	3156.05	3440.87	3946.9	4125.06	4519.03	4552.94	4759.26	4579.14	4570.22	5581.7	5057.25	5299.64	5075.06	5585.99	5802.48	5604.11	5308.21
271	-33.7872	-34.3784	-45.914	-33.2992	-17.259	-18.62	-11.0047	-27.9257	-18.6708	23.376	83.8316	146.397	181.461	242.09	316.575	397.355	641.832	604.686	708.743	855.745	952.848	1126.23	1319.93	1594.12	1808.02	2087.15	2377.46	2068.82	2597.72	3006.56	3082.08	3695.48	3260.28	3652.53	4145.31	4289.26	4806.87	4500.24	4521.79	4281.88	4477	5216.6	5106.09	5328.55	5460.91	5866.9	5986.03	5614.7	5080.14
272	-28.4321	-31.5164	-40.7144	-32.099	-17.4956	-23.2187	-18.2762	-31.456	-38.9866	-35.787	-24.4897	-21.0538	-12.1589	-5.25242	13.5199	36.8587	84.422	89.5144	126.201	171.798	185.918	209.241	293.172	371.207	416.926	490.797	516.66	473.321	644.484	783.644	828.182	980.984	946.16	1122.61	1376.15	1526.32	1698.02	1893.86	1975.11	1958.68	2101.9	2388.81	2413.96	2611.52	2736.74	2991.01	3165.6	3120.54	3028.07
273	-28.5633	-28.5679	-33.8591	-23.8337	-14.8006	-12.1187	-8.29565	-21.4377	-21.3074	7.99749	46.9768	87.0293	116.864	166.392	225.874	313.748	522.829	494.684	615.349	786.987	935.572	1136.77	1376.48	1748.06	1934.52	2211.94	2575.24	2090.32	2565.07	2859.28	2934.48	3538.37	3037.61	3327.2	3725.02	3812.17	4303.13	4347.75	4439.43	4331.6	4597.52	5453.34	5211.68	5358.96	5280.6	5678.97	5459.34	4945.85	4589.29
274	-24.1486	-26.4873	-34.4054	-27.977	-16.5691	-13.8931	-7.31922	-23.9215	-28.8778	-20.2305	-5.15242	11.904	19.4962	41.5072	78.7801	128.159	249.954	240.968	314.892	422.309	493.57	658.041	794.358	1048.02	1190.51	1420.86	1775.76	1542.64	1935.68	2229.59	2330.76	2770.09	2487.43	2742.35	3154.84	3436.37	3817.11	3748.21	3852.66	3586.16	3498.12	4306.22	3817.1	3927.56	3974.91	4312.54	4523.85	4410.09	4126.74
275																							445.35	600.344	767.209	1002.42	1182.12	1141.29	1553.98	1974.19	2187.63	2818.03	2576.6	3024.53	3496.85	3664.62	4177.61	4270.97	4383.82	4044.54	4116.77	4805.56	4612.06	5016.24	5033.93	5560.59	5721.49	5663.66	5178.19
276																									1098.97	1229.38	1360.49	1127.61	1431.82	1658.73	1676.8	2058.49	1903.94	2145.71	2407.46	2478.23	2841.74	2837.75	2909.62	2858.89	3056.01	3653.43	3589.26	3749.05	3830.91	4186.03	4215.35	3951.52	3618.5
277																									1657.87	1886.22	2103.16	1794.56	2237.56	2575.15	2621.26	3097.97	2828.19	3175.95	3612.77	3739.72	4127.25	3974.11	4108.22	3990.65	4131.75	4852.53	4427.46	4735.62	4654.68	5059.87	5048.7	4705.72	4277.7
278																									921.759	1097.54	1302.43	1104.15	1460.91	1690.18	1740.52	2137.83	1986.82	2244.62	2637.99	2771.32	3093.51	3071.75	3219.14	3174.78	3343.79	3909.91	3833.39	4008.36	4065.11	4518.02	4552.86	4309.82	4009.94
279																									1595.74	1867.63	2138.58	1855.09	2320.09	2668.14	2752.77	3317.08	2926.98	3212.72	3811.24	4166.63	4647.89	4670.5	4818.3	4670.05	4796.66	5818.52	5153.13	5466.75	5438.33	5779.08	6013.81	5602.27	5067.92
280																												1857.25	2371.11	2723.81	2761	3390.03	2908.93	3251.65	3722.94	3793.08	4288.81	4121.61	4227.39	4198.92	4464.72	5237.71	5179.59	5385.78	5381.29	5638.7	5442.45	4792.77	4176.37
281																															2154.92	2693.8	2331.22	2633.19	3005.18	3184.18	3620.79	3574.67	3763.84	3706.78	3781.18	4626.05	4201.65	4429.93	4457.64	4815.32	4686.18	4272.72	3814.48
282																																2106.03	1962.95	2242.02	2679.01	2886.64	3242.49	3401.65	3538.24	3444.7	3637.33	4171.99	3949.85	4167.5	4262.59	4601.22	4693.04	4368.03	3794.77
283																																			2857.85	2806.97	3179.07	2948.56	3097.19	3028.91	3142.33	3770.2	3537.59	3782.78	3785.44	4054.96	3931.58	3762.79	3313.59
284																																				2809.28	3192.22	3199.74	3367.62	3359.3	3511.88	4430.73	4144.65	4404.28	4475.81	4771.9	4705.87	4517.99	3981.09
285																																						2883.08	3032.76	2993.72	3159.89	3845.72	3544.46	3884.34	4014.79	4490.9	4702.15	4606.74	4304.78
286																																								3615.63	3813.37	4455.82	4278.8	4618.82	4783.99	5168.83	5342.76	5024.51	4261.15
287																																											4359.38	4594.79	4566.95	4974.32	4938.2	4798.02	4228.14
288																																											2843.06	3026.79	3025.94	3415.48	3345.7	3197.27	2839.47
289																																												4243.49	4382.3	4911.82	5116.32	4999.21	4611.12
290																																													4278.45	4638.54	4788.16	4766.88	4459.39
291																																													4054.58	4520.33	4698.45	4442.59	4139.55
292																																																4276.59	3920.83
293																																																3744.73	3514.4
294
295
296
297
298
299
300
301
302
303
304
305
306
307
308
309
310
311
312
313
314
315
316
317
318
319
320
321
322
323
324
325
[truncated: 51 more columns]

## Sheet: Input
Medium was switched in between regular iso-osmotic medium (2% Glocose SC, 0M Sorbitol) to hyperosmotic medium (2% Glucose SC, 1M Sorbitol) at times defined by the following "on time" (in min) and for a duration of 8 min.
on time
30	60	90	120	150	180	210	241.906	290.435	372.16	455.319	510.822	546.048
