# Supplementary material for: What Population Reveals about Individual Cell Identity: Single-Cell Parameter Estimation of Models of Gene Expression in Yeast
Source: PLoS Comput Biol. 2016 Feb 9;12(2):e1004706. doi: 10.1371/journal.pcbi.1004706 (PMC4747589; doi:10.1371/journal.pcbi.1004706)
Supplement: S1 Data — (ZIP) [file pcbi.1004706.s011.zip › Mixed_Effects_data/Dv.xls]

## Sheet: Data
CellID / Time (min)	0	6	12	18	24	30	36	42	48	54	60	66	72	78	84	90	96	102	108	114	120	126	132	138	144	150	156	162	168	174	180	186	192	198	204	210	216	222	228	234	240	246	252	258	264	270	276	282	288
1	-6.74418	-13.2916	-54.8165	-50.8298	-47.7596	-51.4263	-42.7781	-46.4971	-41.9645	-43.1998	-23.6963	-8.02965	3.67009	19.4641	78.6987	115.712	240.775	288.845	369.749	494.974	742.646	1050.06	963.574	1278.02	1397.38	1584.21	1992.06	1875.74	2421.1	2732.86	2610.4	2961.56	2728.38	3204.24	3020.16	2877.26	3145.62	3380.41	3198.87	3581.01	3951.49	4208.88	4385.66	4378.97	4254.3	3959.14	4362.97	4455.38	4107.77
2	11.6801	4.77002	-41.817	-31.7405	-38.9965	-44.5759	-26.7459	-35.9967	-36.5051	-38.4723	-28.3237	-14.7949	-13.2199	-11.7486	14.9388	20.0508	74.2851	83.223	114.595	158.343	246.185	332.835	302.212	410.219	449.812	512.434	626.424	648.12	881.065	994.771	955.393	1076.47	1046.8	1263.26	1275.94	1364.86	1461.99	1690.24	1651.1	1927.93	2212.8	2456.51	2669.75	2780.33	2754.05	2714.27	3164.4	3245.79	3183.03
3	-29.1165	-37.8795	-78.2076	-67.5151	-72.3678	-76.8391	-71.5556	-74.7558	-74.9144	-83.3107	-77.2198	-73.2155	-73.8985	-67.3311	-19.0516	19.1536	121.756	141.202	213.434	304.027	474.718	717.479	622.827	806.597	904.702	1001.43	1331.73	1214.65	1619.2	1845.26	1775.26	2045.6	1962.65	2362.24	2441.6	2544.64	2915.59	2966.92	2839.17	3214.42	3462.53	3521.87	3633.25	3708.52	3695.18	3416.35	3878.94	4074.68	4152.16
4	-8.95242	-11.6538	-54.5777	-47.7301	-52.0502	-54.3478	-50.1183	-55.0357	-54.7596	-55.7521	-50.3334	-42.997	-45.8795	-45.7579	-11.2992	-0.094674	61.1251	77.5423	123.76	207.255	353.522	521.661	491.654	676.384	741.478	856.607	1138.97	1099.68	1478.86	1678.35	1578.61	1798.67	1635	1933.6	1919.84	1920.64	2149.3	2211.57	2149.51	2326.77	2493.88	2516.81	2687.89	2707.69	2737.35	2576.61	2945.46	3076.48	3114.71
5	-19.9025	-19.3338	-62.9188	-54.5673	-60.0114	-59.6096	-44.0176	-43.688	-50.7299	-51.6934	-47.5152	-34.1659	-37.684	-25.9458	17.2081	45.8062	132.13	166.149	235.983	364.623	579.734	848.539	826.13	1093.13	1243.19	1363.78	1690.59	1718.49	2252.4	2460.24	2375.36	2696.3	2684.79	3191.09	3226.24	3457.51	3693.81	4050.5	3832.2	4349.61	4689.44	4634.2	4659.4	4693.82	4542.04	4530.91	5113.03	5382.32	5533.81
6	-22.8611	-26.1277	-64.4746	-54.0551	-55.6992	-57.4462	-53.3161	-55.5315	-54.6615	-57.8818	-51.7217	-50.3378	-49.3998	-43.4947	-5.13407	21.491	126.277	123.398	177.65	286.499	459.633	687.391	609.844	810.043	882.698	928.71	1217.2	1112.16	1474.52	1705.13	1547.36	1762.08	1618.37	1919.59	1926.57	1993.48	2132.77	2267.63	2141.33	2381.77	2651.98	2735.9	2903.46	3020.18	2915.23	2914.06	3197.48	3315.56	3280.51
7	-4.5608	2.7461	-44.4796	-30.8163	-41.0248	-48.2933	-27.19	-37.336	-36.1427	-36.9951	-11.5328	13.3198	34.866	49.6184	114.76	135.781	234.445	272.613	331.96	442.465	642.014	879.687	795.736	984.414	1004.67	1014.82	1229.5	1119.36	1451.88	1660.85	1648.57	1951.46	1993.19	2425.43	2483.9	2675.2	2905.92	3179.69	3056.13	3580.04	3925.73	4118.24	4235.23	4287.82	4199.8	4271.85	4859.88	5076.02	5119.75
8																																			2799.4	2897.66	3183.94	3340.88	3291.27	3737.6	4031.69	4152.17	4149.85	4105.15	4022.12	3822.74	4390.04	4432.98	4520.06
9																																				1955.66	2301.72	2381.97	2328.34	2676.66	3026.31	3122.76	3185.1	3329.75	3358.55	3369.83	3959.13	4136.68	4232.34
10																																				1804.42	2028.84	2017.06	1937.69	2265.35	2507.81	2652.81	2940.51	3059.95	3056.81	2921.49	3384.67	3521.6	3565.2
11																																								2453.39	2640.35	2853.06	3046.53	3188.44	3156.91	3022.54	3613.71	3805.58	3887.94
12
13
14
15
16
17
18
19
20
21	-28.5126	-34.7847	-69.5033	-71.9684	-73.8361	-65.1283	-55.2348	-73.1237	-66.7911	-68.6001	-65.3198	-71.5254	-54.2179	-55.3338	-11.6396	25.0016	99.5247	148.842	281.191	339.302	521.446	598.884	623.72	735.09	900.795	1095.92	1152.89	1216.24	1569.39	1777.51	1725.31	2139.05	2072.41	2283.59	2562.48	2858.66	3173.84	2929.96	3166.04	3605.1	3723.61	3865.28	3908.28	3962.59	4125	3523.43	3872.31	3835.79	3984.83
22	-4.48388	-3.52584	-34.5768	-46.8523	-45.5173	-50.9013	-31.8053	-49.4606	-40.0943	-52.3392	-44.5403	-42.9894	-30.8354	-22.4751	32.5447	74.7655	156.553	193.612	319.725	358.05	524.135	612.628	644.295	779.248	895.258	1167.21	1227.83	1252.14	1651.39	1936.61	1822.71	2171.02	2149.25	2251.65	2547.69	2908.52	3348.78	3028.42	3381.96	3856.6	4092.56	4362.52	4439.8	4611.83	4890.37	4228.46	4656.29	4656.68	4741.71
23	-15.69	-22.777	-52.7606	-57.7631	-55.6118	-60.1221	-41.1569	-54.2283	-36.1148	-35.9204	-6.66988	6.56579	36.4715	48.2689	79.0187	84.3755	130.425	149.003	227.671	244.815	385.534	435.527	464.71	546.939	662.964	892.841	964.176	956.064	1311.97	1492.56	1430.94	1767.18	1724.85	1849.78	2111.21	2516.9	2921.63	2631.11	2998.3	3641.66	3897.54	4274.61	4613.98	4837.64	5249.19	4539.18	5169.39	5027.58	5075.19
24	-23.9071	-29.192	-54.8949	-60.5462	-61.2293	-65.388	-49.2021	-58.5168	-46.9275	-59.5935	-49.2097	-54.1646	-45.6674	5.89124	113.464	241.014	479.243	591.092	874.218	978.143	1303.94	1465.69	1331.44	1490.85	1643.97	1948.14	2099.64	2080.4	2691.07	2982.42	2760.38	3431.89	3348.31	3554.81	3997.42	4460.23	5147.61	4261.26	4587.54	5327.43	5334.43	5312.79	5382.2	5523.02	5963.4	5216.1	5934.43	5861.06	6015.34
25	-32.3731	-36.1787	-74.0796	-76.1893	-78.7728	-84.5066	-62.8122	-84.347	-70.7999	-80.4291	-77.0741	-77.381	-73.9112	-51.1088	31.5221	115.868	275.353	340.229	530.15	624.24	897.644	1047.55	1052.15	1199.08	1378.06	1698.53	1841.01	1788.17	2300.84	2516.23	2358.53	2987.49	2748.73	2994.03	3258.23	3547.04	3962.26	3366.75	3606.94	3972.39	3857.62	3890.58	4086.04	4352.71	4720.46	4127.04	4727.95	4832.37	5056.73
26	-40.8981	-52.4513	-76.8774	-83.6597	-80.0875	-86.458	-63.7899	-82.709	-68.3196	-79.3138	-74.3176	-73.9608	-72.9606	-66.5249	-24.7778	13.3722	97.6126	129.578	257.753	334.888	566.419	711.002	742.926	914.676	1098.01	1457.52	1621.12	1582.14	2094.41	2302.11	2154.92	2729.2	2445.95	2613.52	2769.02	2993.87	3425.39	3019.35	3202.39	3736.95	3865.23	4137.73	4419.83	4743.09	5069.68	4380.6	5040.13	5031.3	4942.55
27																																1312.91	1322.86	1442.59	1674.45	1940.94	2226.24	2018.91	2204.65	2659.28	2765.32	2879.6	3021.79	3231.73	3476.35	3078.97	3572.93	3560.14	3738.43
28																																								2852.26	2989.41	3157.33	3414.96	3554.09	3730.28	3265.63	3828.38	3919.05	4155.42
29																																										5020.81	5255.95	5675.99	6069.06	5116.21	5914.76	5924.89	6143.4
30																																																	4366.07
31
32
33
34
35
36
37
38
39
40
41
42	29.4046	18.3934	-25.0727	-23.7941	-23.7974	-20.8549	-18.9187	-23.3359	-18.0122	-16.1479	-10.3419	5.1166	-2.81686	6.32107	51.1527	118.89	216.459	275.349	383.185	525.21	854.989	1077.85	1130.3	1258.39	1485.79	1601.04	2011.45	1957.08	2522.34	2816.04	2698.6	3162.8	3352.47	3172.54	3534.99	3737.78	3709.44	3460.71	3994.24	3900.97	3685.87	4241.98	4502.45	4816.01	4503.29	4546.1	5254.48	4974.36	4848.39
43	-34.1698	-40.8515	-81.4138	-73.3691	-70.6429	-69.378	-65.3414	-72.9003	-61.3589	-54.5321	-38.3257	-9.60138	-8.78328	2.38135	53.5125	116.253	225.033	247.516	334.855	409.196	609.94	718.588	705.256	800.021	969.021	1078.93	1349.16	1313.14	1657.47	1880.67	1749.6	2119.67	2116.23	1918.28	2103.23	2365.56	2430.76	2336.66	2817.94	2824.37	2891.2	3353.5	3486.5	3680.74	3454.8	3215.56	3679.34	3268.8	3147.5
44	17.952	13.0624	-30.7496	-27.042	-21.7699	-25.9244	-13.435	-19.7223	-4.09791	26.9399	71.178	134.64	153.583	174.818	247.741	320.52	469.56	505.968	613.4	704.309	993.949	1144.92	1107.29	1184.42	1358.55	1409.25	1753.93	1644.28	1984.9	2079.15	1922.63	2249.83	2348.1	2413.39	2704.02	2835.5	2874.67	2810.79	3170.71	3298.78	3257.81	3830.28	4180.27	4395.45	4117.72	4119.44	4838.04	4559.51	4576.02
45	-37.8925	-49.0385	-86.458	-86.2056	-80.1985	-79.9053	-76.1879	-80.5413	-71.323	-70.7667	-62.1965	-57.4026	-55.7233	-59.1562	-52.1364	-35.7118	-16.7921	-4.08248	22.5512	76.2005	188.13	254.123	308.287	389.229	521.605	671.995	883.387	934.849	1261.12	1514.95	1448.4	1790.98	1889.48	1848.51	2114.18	2349.37	2523.55	2495.02	2885.98	2904.56	3085.1	3707.8	3945.13	4299.33	4019.13	3842.91	4417.08	3940.43	3761.13
46																																									4185.21	4977.86	5475.01	5914.08	5550.27	5402.37	6315.51	5886.06	5765.42
47																																												4231.73	4167.63	4015.71	4782.7	4523.57	4750.34
48
49
50
51
52
53
54
55
56
57	43.2291	0.430238	-9.14363	-5.25522	-6.75839	-16.2751	-12.0975	-16.4096	-13.5565	16.1234	43.3073	116.005	130.442	143.423	236.532	273.821	391.528	419.478	501.86	609.625	902.015	1177.35	1198.14	1268.77	1637.9	1720.41	2035.49	2083.65	2630.49	2490.32	2760.76	3028.17	2898.96	3422.2	3332.98	3404.69	3930.74	3519.16	4032.88	4032.36	4105.92	4924.94	4499.11	5437.12	5285.7	5342.3	6070.98	5760.9	5300.71
58	2.09349	-39.1057	-44.1469	-41.0725	-37.3473	-39.4507	-36.4634	-37.2862	-32.7413	-30.6118	-36.9247	-25.3481	-32.0773	-17.1069	54.3319	110.72	213.512	293.771	397.294	528.586	794.955	1027.01	1054.12	1124.84	1477.52	1529.59	1874.1	1826.32	2290.12	2176.03	2498.95	2839.2	2825.9	3418.65	3538.08	3772.04	4467.09	4051.72	4676.95	4357.79	4233.41	4811.07	4188.45	5156.31	4967.38	5016	5740.9	5535.52	5365.56
59	-24.0554	-66.8899	-67.881	-64.7601	-63.3787	-70.9346	-65.9481	-68.7339	-65.5886	-54.6824	-48.0705	-14.2265	-7.02159	-1.1196	55.7807	77.187	150.085	161.724	203.119	244.335	370.466	459.577	421.627	414.185	537.372	545.173	681.318	620.588	801.17	775.078	932.601	1155.77	1124.62	1419.56	1556.11	1683.11	2183.97	1909.8	2318.52	2350.61	2396.1	2808.23	2265.17	2861.14	2823.43	2693.13	3092.94	3024.41	3106.25
60	20.1654	-30.8665	-36.3647	-33.6726	-30.6213	-32.2186	-22.7709	-29.592	-24.0025	-11.7692	-12.033	13.3928	6.24573	2.58088	27.0985	20.4921	31.5753	43.2087	64.7361	126.483	247.235	378.198	417.235	492.36	700.239	777.679	992.802	1042.49	1391.61	1393.97	1634.76	1929.73	1905.92	2269.61	2287.45	2330.27	2848.01	2470.28	2923.2	2885.43	2992.19	3555	3121.17	3801.65	3685.59	3587.18	4139.54	3983.12	3785.13
61	26.1544	-17.6923	-25.1176	-21.6399	-15.2136	-14.2023	-11.3299	-14.3969	-8.535	-2.4638	-6.56648	4.19948	-3.06569	-3.3464	37.4176	65.8854	120.945	155.903	243.261	365.07	624.452	918.976	997.223	1142.38	1486.06	1564.69	1925.25	1886.28	2335	2224.61	2420.27	2738.06	2619.93	3123.49	3175.79	3440.43	3986.38	3640.59	4317.84	4493.74	4667.9	5508.06	4677.59	5478.94	5260.63	4986.21	5504.02	5533.23	5433.99
62	16.795	-27.841	-35.3937	-30.5324	-31.6187	-36.5092	-31.8034	-32.8606	-23.9429	8.67726	40.2171	118.217	138.562	156.814	236.732	235.765	305.053	311.854	367.211	468.414	688.967	902.377	921.249	982.943	1285.69	1379.06	1699.9	1749.24	2275.87	2212.29	2556.37	2903.37	2779.05	3350.38	3297.19	3408.5	4103.82	3717.96	4391.3	4423.71	4590.8	5406.59	4819.78	5821.64	5565.87	5645.49	6296.87	5802.32	5382.57
63	15.0245	-28.5728	-27.6923	-26.2687	-22.0553	-23.4129	-20.4798	-27.5875	-17.1786	-5.51249	2.8192	34.9683	28.5331	27.7918	52.1798	46.9402	71.6459	74.3597	112.276	185.927	368.522	540.448	605.344	676.497	941.003	975.689	1218.73	1194.95	1555.66	1481.72	1629.83	1873.23	1821.14	2139.45	2033.6	2014.84	2397.38	2069.13	2484.59	2449.87	2511.85	3033.47	2712.16	3323.77	3158.27	3062.57	3468.97	3283.26	3069.62
64	10.0634	-35.5328	-47.0959	-38.5276	-41.5953	-41.7236	-32.0319	-33.0915	-31.8359	-22.8203	-21.7203	-0.180038	-5.55945	-10.291	14.5179	6.98299	17.4551	34.9453	61.891	136.362	281.952	422.033	484.064	581.6	892.082	1051.21	1369.38	1433.76	1911.49	1860.44	2040.93	2521.64	2480	3025.85	3140.93	3232.28	3958.81	3574.55	4272.88	4234.04	4224.73	4875.39	4137.85	4855.4	4612.54	4445.02	5020.48	4786.8	4799.39
65	2.37146	-41.9324	-46.958	-45.9614	-42.6436	-46.6845	-44.6023	-38.1881	-31.895	-30.3923	-26.1772	-14.2554	-11.2961	12.022	115.148	202.139	361.664	438.232	537.96	655.886	908.954	1116.06	1095.13	1161.93	1449.91	1491.88	1746.81	1745.16	2205.96	2166.66	2377.11	2628.4	2583.61	3012.35	3009.91	3098.77	3759.59	3336.2	3847.47	3597.5	3567.38	4262.04	3886.36	4714.65	4567.54	4747.3	5466.21	5228.55	5041.89
66	8.30235	-31.9922	-40.4653	-36.0789	-32.6202	-40.2819	-33.2383	-33.0296	-34.6915	-2.4635	35.0577	112.025	132.241	175.442	306.462	356.687	531.834	562.727	696.575	828.93	1188.53	1503.04	1453.21	1490.45	1867.39	1946.8	2264.21	2186.1	2706.05	2576.7	2799.78	3146.32	2955.5	3433.24	3463.49	3635.93	4244.01	3982.83	4731.61	4826.25	4978.64	5857.09	5218.38	6190.29	5984.82	5893.44	6561.35	6328.61	6142.98
67	18.8449	-22.6414	-32.6022	-25.0231	-21.0704	-22.8504	-14.6888	-19.1311	-17.5148	-12.1855	-18.625	2.48532	-6.16918	-13.2447	19.5826	33.865	71.3937	90.291	141.029	241.021	436.65	657.512	711.501	807.342	1104.78	1247.05	1612.72	1577.16	1941.39	1788.7	1952.5	2346.22	2132.99	2564.37	2578.13	2668.15	3182.15	2793.02	3234.23	3235.3	3272.73	3771.82	3160.05	3694.88	3562.34	3278.58	3651.94	3495.19	3469.44
68	-44.6725	-84.359	-86.458	-75.8141	-70.7692	-73.8179	-64.9261	-72.9108	-75.6415	-68.3693	-68.5572	-49.8584	-63.3984	-67.9029	-37.5903	-20.6061	4.33442	28.9678	73.1774	146.59	326.101	499.225	533.101	591.862	835.209	918.852	1145.18	1106.81	1416.2	1382.14	1576.76	1823.59	1665.64	2009.83	2030.38	2180.69	2636.39	2272.89	2683.47	2545.9	2641.55	3159.51	2904.94	3712.92	3609.18	3599.39	4131.19	3930.06	3821.19
69																										1284.85	1574.3	1613.58	2067.14	2043.5	2371.9	2693	2688.52	3178.25	3246.74	3499.16	4184.7	3510.15	4067.81	3925.84	3868.84	4750.03	4229.93	5153.12	5085.25	5059.7	5731.73	5513.9	5196.79
70																													824.849	879.924	1056.13	1302.95	1286.72	1577.69	1712.04	1909.96	2387.61	2198.21	2649.39	2691.46	2815.84	3406.79	2925.53	3616.04	3492.56	3385.08	3882.15	3764.29	3902.22
71																																	2706.19	3201.72	3316.87	3524.3	4160.88	3717.92	4519.08	4581.23	4652.71	5692.58	5122.32	6135.33	5910.4	5904.4	6649.43	6346.69	5893.13
72																																		2909.47	3023.86	3292.78	4033.64	3587.57	4216.22	4298.96	4569.73	5561.25	4886.71	6159.58	5969.81	5762.13	6546.65	6119.06	5939.57
73																																			2252.94	2423.55	3053.23	2639.48	3129.12	3131.03	3240.5	3889.46	3512.93	4277.11	4123.95	4037.79	4673.78	4544.28	4558.04
74																																				3518.23	4103.65	3483.8	4091.47	4150.62	4257.72	5167.53	4559.23	5639.34	5331.69	5226.24	6019.73	5786.05	5520.92
75																																												6074.94	5759.48	5533.22	6341.58	5966.93	5736.25
76																																													3001.22	2974.87	3441.43	3420.8	3420.3
77																																														4231.2	4845.03	4733.87	4510.05
78																																															2557.15	2602.96	2677.45
79																																																4847.71	4958.59
80
81
82
83
84
85
86
87
88
89
90
91
92
93
94
95
96
97
98
99
100
101
102
103
104
105
106
107
108
109
110
111	-2.89979	-49.7813	-52.616	-55.46	-50.4916	-55.9473	-46.4033	-49.7268	-45.8558	-29.3278	-18.2693	-0.631088	15.6249	34.0326	112.992	261.688	402.942	481.018	625.887	896.553	1078.4	1301.77	1213.22	1390.07	1590.64	1751.67	2057.35	2017.1	2229.1	2466.07	2696.09	3124.7	3306.65	3039.26	3265.22	3246.13	3737.08	3990.88	3772.93	4055.88	4055.4	4884.07	4325.25	5297.25	5129.88	5267.16	5500.82	5288.32	5426.09
112	3.36689	-45.167	-46.6807	-45.8134	-45.2535	-49.1217	-35.6846	-47.0598	-44.6776	-36.7216	-42.4499	-29.3132	-44.811	-45.7846	-31.2085	6.11217	34.9299	59.207	102.171	226.755	345.63	512.119	512.511	635.512	741.937	860.328	1070.66	985.147	1066.94	1133.21	1215.02	1381.83	1477.9	1396.55	1606.91	1703.94	1899.19	2102.53	2063.09	2341.75	2343.89	2705.53	2340.16	2870.97	2856.27	3130.23	3409.36	3421.21	3597.77
113	33.4091	-9.44801	-15.5866	-16.6336	-17.7877	-23.1671	-10.9553	-21.6258	-11.0095	0.355375	24.2446	53.5033	63.6559	88.5881	174.068	321.577	443.62	529.037	643.894	851.524	947.126	1089.58	968.134	1056.48	1079.55	1104.12	1261.12	1181.91	1303.8	1432.36	1700.46	1961.35	2193.78	2144.6	2537.58	2609.83	2925.88	3125.62	2986.48	3166.33	3133.14	3591.69	3174.89	3749.24	3667.92	3939.24	4272.57	4256.23	4487.89
114	30.7173	-12.7738	-13.7249	-13.4319	-12.6546	-22.0267	-6.95785	-17.1733	-15.6705	-0.481418	13.147	45.9916	46.8427	76.7788	164.416	301.219	420.544	492.245	648.503	929.784	1173.25	1469.39	1381.9	1615.55	1812.31	1982.08	2403.5	2239.49	2346.11	2488.45	2742.85	3142.39	3319.72	3105.21	3449.29	3571.97	3888.17	4189.65	3996.15	4384.86	4444.57	4947.89	4215.88	5056.47	4935.02	5246.73	5598.82	5588.36	6052.55
115	-24.9426	-69.945	-71.7829	-68.9741	-70.1163	-75.1009	-65.1115	-71.3927	-72.1066	-67.9899	-66.5083	-66.9825	-68.3782	-60.5321	-1.45072	92.04	165.174	236.971	356.689	611.652	821.18	1085.08	1041.34	1224.92	1316.37	1474.52	1733.34	1631.17	1853.43	2031.58	2332.02	2704.74	2879.41	2767.6	3162.13	3142.97	3407.43	3537.45	3220.21	3395.06	3096.36	3616.52	3136.26	3712.11	3728.08	3888.57	4171.13	4198	4485.75
116	30.1325	-16.1173	-21.3241	-22.3363	-20.3644	-24.3844	-16.4924	-25.2817	-21.0108	-15.5153	-17.0943	-12.1673	-13.3581	2.22781	65.5815	176.517	264.738	341.074	470.62	712.225	926.034	1151.27	1103.04	1338.33	1504.01	1703.92	2040.4	1944.72	2122.2	2377.35	2744.77	3167.71	3369.11	3208.53	3590.05	3595.23	3977.08	4218.05	4060.44	4348.73	4162.84	4832.62	4258.08	5058.21	4957.38	5110.55	5486.75	5389.78	5672.21
117	-0.38017	-45.7534	-46.5113	-47.9273	-50.0649	-52.6951	-41.1277	-49.8344	-50.3333	-38.3421	-29.7585	-9.58478	-10.2863	0.803878	53.1113	147.911	221.962	298.126	399.016	596.575	735.511	914.697	860.39	989.17	1053.08	1099.1	1271.32	1183.56	1245.7	1357.84	1515.25	1717.53	1935.96	1817.09	2056.55	2098.49	2248.32	2482.9	2339.49	2599.03	2588.56	2931.71	2629.08	3069.04	3015.46	3290.63	3596.93	3627.92	3965.27
118	33.1768	-15.5785	-24.9666	-25.7647	-31.5611	-29.5114	-19.8663	-21.1314	-20.5168	-8.22331	2.11824	16.0243	29.3088	21.0783	57.4211	149.725	232.745	288.207	417.978	645.053	853.531	1091.48	1046.76	1246.53	1394.82	1568.39	1894.34	1831.76	1940.67	2021.49	2229.31	2549.33	2802.2	2614.19	2928.16	3097.05	3339.83	3635.17	3428.68	3732.59	3514.89	3900.48	3254.19	3762	3641.21	3892.49	4048.03	4135.76	4455.63
119	24.1593	-23.7404	-17.9156	-17.7678	-16.9709	-25.3597	-14.5055	-25.8996	-23.5812	-22.7147	-21.071	-22.6767	-24.4524	-21.1307	24.3421	110.667	175.623	244.172	363.793	614.627	889.764	1180.87	1165.76	1452.74	1683.2	1944.04	2275.68	2246.14	2517.78	2772.03	3180.23	3644.77	3898.4	3611.41	4007.41	3876.32	4341.62	4387.01	4135.58	4579.8	4491.14	5299.39	4679.19	5648.19	5380.54	5669.82	6022.6	6003.06	6048.43
120	19.1041	-27.5854	-28.1239	-19.7949	-18.5942	-21.7221	-11.0148	-18.3407	-20.4352	-5.57651	5.96653	32.3356	41.4772	47.9184	102.812	193.802	271.794	315.747	420.869	647.305	859.619	1111.94	1105.72	1298.84	1528.7	1802.1	2222.09	2146.24	2324.72	2476.12	2612.44	2976.99	3165.49	2931.55	3257.14	3297.82	3750.59	4144.99	4024.58	4493.74	4467.24	5138	4425.73	5060.78	4910.03	5035.05	5195.03	5154.42	5525.6
121	-37.235	-82.0284	-79.508	-73.4483	-78.2612	-82.549	-70.263	-78.481	-86.458	-77.4245	-76.4861	-78.6375	-78.0258	-72.701	-24.3639	59.7317	143.153	187.773	297.376	506.492	681.885	919.192	903.064	1116.26	1310.56	1517.19	1865.71	1770.94	1957.81	2145.36	2455.45	2825.09	3005.66	2888.63	3189.44	3067.12	3373.97	3443.73	3257.27	3569.81	3560.53	4232.19	3810.18	4718.93	4507.05	4628.12	4941.01	4728.45	4814.34
122	14.6309	-26.8356	-35.9271	-37.5619	-32.8372	-33.7147	-22.4412	-25.9077	-21.4565	-7.20904	6.59852	25.8303	37.3028	35.6921	67.4668	129.712	174.092	192.656	268.845	404.3	509.507	653.403	609.946	726.08	837.53	920.549	1080.04	1039.95	1146.59	1310.65	1518.06	1824.92	1994.68	1952.69	2177.49	2215.09	2518.94	2737.28	2658.2	3061.81	3147.72	3808.04	3454.54	4113.76	4063.9	4196.17	4630	4656.2	4975.27
123																							238.852	328.683	438.184	562.428	739.003	779.401	888.39	1029.4	1169.83	1381.26	1477.89	1417.84	1640.74	1707.93	1982.53	2139.11	2072.71	2323.05	2366.22	2831.68	2582.34	3180.6	3178.92	3645.74	3946.58	4126.48	4381.24
124																							843.774	993.792	1153.37	1329.21	1523.4	1351.23	1515.37	1725.77	1927.2	2241.19	2431.49	2259.51	2501.88	2518.78	2801.64	3008.08	2842.29	3083.92	3105.13	3697.6	3319.65	3914.75	3797.74	4158.25	4479.21	4394.13	4812.4
125																									1661.89	1916.89	2383.35	2323.37	2569.42	2780.17	3091.79	3689.75	3999.92	3763.95	4067.96	4040.92	4449.46	4725.66	4501.23	4824.89	4722.72	5510.64	4859.7	5779.01	5659.82	5864.31	6172.87	6186.36	6386.98
126																									1180.61	1280.33	1439.77	1439.25	1594.47	1768.2	2013.09	2347.98	2535.48	2416.1	2676.13	2778.73	2992.56	3404.96	3336.27	3652.3	3698.94	4239.96	3876.09	4338.6	4238.35	4370.44	4530.53	4403.27	4389.21
127																													1503.48	1735.12	2140.26	2393.66	2755.51	2667.55	3057.52	3119.58	3370	3773.71	3636.77	4099.22	4414.99	5263.22	4729.21	5338.12	5181.54	5514.57	5724.01	5658.94	5847.71
128																																									3395.22	4132.9	3669.77	4532.02	4522.19	4686.66	5068.62	5097.17	5319.78
129																																									2523.61	3047.39	2777.53	3439.2	3356.38	3516.59	3812.05	3771.44	3883.79
130																																									2673.01	3273.13	2919.96	3497.59	3370.92	3519.58	3808.65	3837.16	3973.78
131																																											1659.35	2044.91	2068.65	2635.05	2877.31	2928.73	3152.62
132																																													3979.92	4196.22	4413.91	4468.53	4672.15
133																																													4564.33	4620.5	4952.96	4882.04	5027.99
134																																													4219.14	4107.77	4358.81	4178.43	4290.29
135
136
137
138
139
140
141
142
143
144
145
146
147
148
149
150
151
152
153
154
155
156
157
158
159
160
161
162
163
164
165
166
[truncated: 51 more columns]

## Sheet: Input
Medium was switched in between regular iso-osmotic medium (2% Glocose SC, 0M Sorbitol) to hyperosmotic medium (2% Glucose SC, 1M Sorbitol) at times defined by the following "on time" (in min) and for a duration of 8 min.
on time
30	60	90	120	150	180	210	255.295	322.809	380.212	433.275	465.834	518.983
